# Supplementary material for: Resistance of SARS-CoV-2 Omicron BA.1 and BA.2 Variants to Vaccine-Elicited Sera and Therapeutic Monoclonal Antibodies
Source: Viruses. 2022 Jun 18;14(6):1334. doi: 10.3390/v14061334 (PMC9228817; doi:10.3390/v14061334)
Supplement: Supplementary file 1 [file viruses-14-01334-s001.zip]

Archive with 1 entries (1 files):
- viruses-1758258-supplementary.pdf
